# Supplementary material for: How much data do you need? An analysis of pelvic multi-organ segmentation in a limited data context
Source: Phys Eng Sci Med. 2025 Mar 11;48(1):409–19. doi: 10.1007/s13246-024-01514-w (PMC11996946; doi:10.1007/s13246-024-01514-w)
Supplement: Supplementary file 2 — Supplementary file2 (XLSX 11 KB) [file 13246_2024_1514_MOESM2_ESM.xlsx]

## Sheet: Sheet1
Exp	data_identifier	batch_size	patch_size	median_image_size_in_voxels	spacing	normalization_schemes	use_mask_for_norm	UNet_class_name	UNet_base_num_features	n_conv_per_stage_encoder	n_conv_per_stage_decoder	num_pool_per_axis	pool_op_kernel_sizes	conv_kernel_sizes	unet_max_num_features	resampling_fn_data	resampling_fn_seg	resampling_fn_probabilities	batch_dice	resampling_fn_data_kwargs.is_seg	resampling_fn_data_kwargs.order	resampling_fn_data_kwargs.order_z	resampling_fn_data_kwargs.force_separate_z	resampling_fn_seg_kwargs.is_seg	resampling_fn_seg_kwargs.order	resampling_fn_seg_kwargs.order_z	resampling_fn_seg_kwargs.force_separate_z	resampling_fn_probabilities_kwargs.is_seg	resampling_fn_probabilities_kwargs.order	resampling_fn_probabilities_kwargs.order_z	resampling_fn_probabilities_kwargs.force_separate_z
With Data Augmentation (DA)
Exp A (100%)	nnUNetPlans_3d_fullres	2	[160, 160, 96]	[217.0, 257.0, 141.0]	[1.0, 0.8333333134651184, 0.8333333134651184]	['ZScoreNormalization']	[False]	PlainConvUNet	32	[2, 2, 2, 2, 2, 2]	[2, 2, 2, 2, 2]	[5, 5, 4]	[[1, 1, 1], [2, 2, 2], [2, 2, 2], [2, 2, 2], [2, 2, 2], [2, 2, 1]]	[[3, 3, 3], [3, 3, 3], [3, 3, 3], [3, 3, 3], [3, 3, 3], [3, 3, 3]]	320	resample_data_or_seg_to_shape	resample_data_or_seg_to_shape	resample_data_or_seg_to_shape	FALSE	FALSE	3	0	null	TRUE	1	0	null	FALSE	1	0	null
Exp B (87.5%)	nnUNetPlans_3d_fullres	2	[160, 160, 96]	[217.0, 257.0, 141.0]	[1.0, 0.8333333134651184, 0.8333333134651184]	['ZScoreNormalization']	[False]	PlainConvUNet	32	[2, 2, 2, 2, 2, 2]	[2, 2, 2, 2, 2]	[5, 5, 4]	[[1, 1, 1], [2, 2, 2], [2, 2, 2], [2, 2, 2], [2, 2, 2], [2, 2, 1]]	[[3, 3, 3], [3, 3, 3], [3, 3, 3], [3, 3, 3], [3, 3, 3], [3, 3, 3]]	320	resample_data_or_seg_to_shape	resample_data_or_seg_to_shape	resample_data_or_seg_to_shape	FALSE	FALSE	3	0	null	TRUE	1	0	null	FALSE	1	0	null
Exp C (75%)	nnUNetPlans_3d_fullres	2	[160, 160, 96]	[217.0, 257.0, 141.0]	[1.0, 0.8333333134651184, 0.8333333134651184]	['ZScoreNormalization']	[False]	PlainConvUNet	32	[2, 2, 2, 2, 2, 2]	[2, 2, 2, 2, 2]	[5, 5, 4]	[[1, 1, 1], [2, 2, 2], [2, 2, 2], [2, 2, 2], [2, 2, 2], [2, 2, 1]]	[[3, 3, 3], [3, 3, 3], [3, 3, 3], [3, 3, 3], [3, 3, 3], [3, 3, 3]]	320	resample_data_or_seg_to_shape	resample_data_or_seg_to_shape	resample_data_or_seg_to_shape	FALSE	FALSE	3	0	null	TRUE	1	0	null	FALSE	1	0	null
Exp D (50%) - ensemble model	nnUNetPlans_2d	70	[288, 160]	[257.0, 141.0]	[0.8333333134651184, 0.8333333134651184]	['ZScoreNormalization']	[False]	PlainConvUNet	32	[2, 2, 2, 2, 2, 2]	[2, 2, 2, 2, 2]	[5, 5]	[[1, 1], [2, 2], [2, 2], [2, 2], [2, 2], [2, 2]]	[[3, 3], [3, 3], [3, 3], [3, 3], [3, 3], [3, 3]]	512	resample_data_or_seg_to_shape	resample_data_or_seg_to_shape	resample_data_or_seg_to_shape	TRUE	FALSE	3	0	null	TRUE	1	0	null	FALSE	1	0	null
	nnUNetPlans_3d_fullres	2	[160, 160, 96]	[217.0, 257.0, 141.0]	[1.0, 0.8333333134651184, 0.8333333134651184]	['ZScoreNormalization']	[False]	PlainConvUNet	32	[2, 2, 2, 2, 2, 2]	[2, 2, 2, 2, 2]	[5, 5, 4]	[[1, 1, 1], [2, 2, 2], [2, 2, 2], [2, 2, 2], [2, 2, 2], [2, 2, 1]]	[[3, 3, 3], [3, 3, 3], [3, 3, 3], [3, 3, 3], [3, 3, 3], [3, 3, 3]]	320	resample_data_or_seg_to_shape	resample_data_or_seg_to_shape	resample_data_or_seg_to_shape	FALSE	FALSE	3	0	null	TRUE	1	0	null	FALSE	1	0	null
Exp E (37.5%)	nnUNetPlans_3d_fullres	2	[160, 160, 96]	[217.0, 257.0, 141.0]	[1.0, 0.8333333134651184, 0.8333333134651184]	['ZScoreNormalization']	[False]	PlainConvUNet	32	[2, 2, 2, 2, 2, 2]	[2, 2, 2, 2, 2]	[5, 5, 4]	[[1, 1, 1], [2, 2, 2], [2, 2, 2], [2, 2, 2], [2, 2, 2], [2, 2, 1]]	[[3, 3, 3], [3, 3, 3], [3, 3, 3], [3, 3, 3], [3, 3, 3], [3, 3, 3]]	320	resample_data_or_seg_to_shape	resample_data_or_seg_to_shape	resample_data_or_seg_to_shape	FALSE	FALSE	3	0	null	TRUE	1	0	null	FALSE	1	0	null
Exp F (25%)	nnUNetPlans_3d_fullres	2	[160, 160, 96]	[217.0, 257.0, 141.0]	[1.0, 0.8333333134651184, 0.8333333134651184]	['ZScoreNormalization']	[False]	PlainConvUNet	32	[2, 2, 2, 2, 2, 2]	[2, 2, 2, 2, 2]	[5, 5, 4]	[[1, 1, 1], [2, 2, 2], [2, 2, 2], [2, 2, 2], [2, 2, 2], [2, 2, 1]]	[[3, 3, 3], [3, 3, 3], [3, 3, 3], [3, 3, 3], [3, 3, 3], [3, 3, 3]]	320	resample_data_or_seg_to_shape	resample_data_or_seg_to_shape	resample_data_or_seg_to_shape	FALSE	FALSE	3	0	null	TRUE	1	0	null	FALSE	1	0	null
Exp G (12.5%) - ensemble model	nnUNetPlans_2d	51	[288, 160]	[257.0, 141.0]	[0.8333333134651184, 0.8333333134651184]	['ZScoreNormalization']	[False]	PlainConvUNet	32	[2, 2, 2, 2, 2, 2]	[2, 2, 2, 2, 2]	[5, 5]	[[1, 1], [2, 2], [2, 2], [2, 2], [2, 2], [2, 2]]	[[3, 3], [3, 3], [3, 3], [3, 3], [3, 3], [3, 3]]	512	resample_data_or_seg_to_shape	resample_data_or_seg_to_shape	resample_data_or_seg_to_shape	TRUE	FALSE	3	0	null	TRUE	1	0	null	FALSE	1	0	null
	nnUNetPlans_3d_fullres	2	[160, 160, 96]	[217.0, 257.0, 141.0]	[1.0, 0.8333333134651184, 0.8333333134651184]	['ZScoreNormalization']	[False]	PlainConvUNet	32	[2, 2, 2, 2, 2, 2]	[2, 2, 2, 2, 2]	[5, 5, 4]	[[1, 1, 1], [2, 2, 2], [2, 2, 2], [2, 2, 2], [2, 2, 2], [2, 2, 1]]	[[3, 3, 3], [3, 3, 3], [3, 3, 3], [3, 3, 3], [3, 3, 3], [3, 3, 3]]	320	resample_data_or_seg_to_shape	resample_data_or_seg_to_shape	resample_data_or_seg_to_shape	FALSE	FALSE	3	0	null	TRUE	1	0	null	FALSE	1	0	null
Without Data Augmentation (DA)
Exp A (100%)	nnUNetPlans_3d_fullres	2	[160, 160, 96]	[217.0, 257.0, 141.0]	[1.0, 0.8333333134651184, 0.8333333134651184]	['ZScoreNormalization']	[False]	PlainConvUNet	32	[2, 2, 2, 2, 2, 2]	[2, 2, 2, 2, 2]	[5, 5, 4]	[[1, 1, 1], [2, 2, 2], [2, 2, 2], [2, 2, 2], [2, 2, 2], [2, 2, 1]]	[[3, 3, 3], [3, 3, 3], [3, 3, 3], [3, 3, 3], [3, 3, 3], [3, 3, 3]]	320	resample_data_or_seg_to_shape	resample_data_or_seg_to_shape	resample_data_or_seg_to_shape	FALSE	FALSE	3	0	null	TRUE	1	0	null	FALSE	1	0	null
Exp B (87.5%)	nnUNetPlans_3d_fullres	2	[160, 160, 96]	[217.0, 257.0, 141.0]	[1.0, 0.8333333134651184, 0.8333333134651184]	['ZScoreNormalization']	[False]	PlainConvUNet	32	[2, 2, 2, 2, 2, 2]	[2, 2, 2, 2, 2]	[5, 5, 4]	[[1, 1, 1], [2, 2, 2], [2, 2, 2], [2, 2, 2], [2, 2, 2], [2, 2, 1]]	[[3, 3, 3], [3, 3, 3], [3, 3, 3], [3, 3, 3], [3, 3, 3], [3, 3, 3]]	320	resample_data_or_seg_to_shape	resample_data_or_seg_to_shape	resample_data_or_seg_to_shape	FALSE	FALSE	3	0	null	TRUE	1	0	null	FALSE	1	0	null
Exp C (75%)	nnUNetPlans_3d_fullres	2	[160, 160, 96]	[217.0, 257.0, 141.0]	[1.0, 0.8333333134651184, 0.8333333134651184]	['ZScoreNormalization']	[False]	PlainConvUNet	32	[2, 2, 2, 2, 2, 2]	[2, 2, 2, 2, 2]	[5, 5, 4]	[[1, 1, 1], [2, 2, 2], [2, 2, 2], [2, 2, 2], [2, 2, 2], [2, 2, 1]]	[[3, 3, 3], [3, 3, 3], [3, 3, 3], [3, 3, 3], [3, 3, 3], [3, 3, 3]]	320	resample_data_or_seg_to_shape	resample_data_or_seg_to_shape	resample_data_or_seg_to_shape	FALSE	FALSE	3	0	null	TRUE	1	0	null	FALSE	1	0	null
Exp D (50%)	nnUNetPlans_3d_fullres	2	[160, 160, 96]	[217.0, 257.0, 141.0]	[1.0, 0.8333333134651184, 0.8333333134651184]	['ZScoreNormalization']	[False]	PlainConvUNet	32	[2, 2, 2, 2, 2, 2]	[2, 2, 2, 2, 2]	[5, 5, 4]	[[1, 1, 1], [2, 2, 2], [2, 2, 2], [2, 2, 2], [2, 2, 2], [2, 2, 1]]	[[3, 3, 3], [3, 3, 3], [3, 3, 3], [3, 3, 3], [3, 3, 3], [3, 3, 3]]	320	resample_data_or_seg_to_shape	resample_data_or_seg_to_shape	resample_data_or_seg_to_shape	FALSE	FALSE	3	0	null	TRUE	1	0	null	FALSE	1	0	null
Exp E (37.5%) - ensemble model	nnUNetPlans_2d	70	[288, 160]	[257.0, 141.0]	[0.8333333134651184, 0.8333333134651184]	['ZScoreNormalization']	[False]	PlainConvUNet	32	[2, 2, 2, 2, 2, 2]	[2, 2, 2, 2, 2]	[5, 5]	[[1, 1], [2, 2], [2, 2], [2, 2], [2, 2], [2, 2]]	[[3, 3], [3, 3], [3, 3], [3, 3], [3, 3], [3, 3]]	512	resample_data_or_seg_to_shape	resample_data_or_seg_to_shape	resample_data_or_seg_to_shape	TRUE	FALSE	3	0	null	TRUE	1	0	null	FALSE	1	0	null
	nnUNetPlans_3d_fullres	2	[160, 160, 96]	[217.0, 257.0, 141.0]	[1.0, 0.8333333134651184, 0.8333333134651184]	['ZScoreNormalization']	[False]	PlainConvUNet	32	[2, 2, 2, 2, 2, 2]	[2, 2, 2, 2, 2]	[5, 5, 4]	[[1, 1, 1], [2, 2, 2], [2, 2, 2], [2, 2, 2], [2, 2, 2], [2, 2, 1]]	[[3, 3, 3], [3, 3, 3], [3, 3, 3], [3, 3, 3], [3, 3, 3], [3, 3, 3]]	320	resample_data_or_seg_to_shape	resample_data_or_seg_to_shape	resample_data_or_seg_to_shape	FALSE	FALSE	3	0	null	TRUE	1	0	null	FALSE	1	0	null
Exp F (25%)	nnUNetPlans_3d_fullres	2	[160, 160, 96]	[217.0, 257.0, 141.0]	[1.0, 0.8333333134651184, 0.8333333134651184]	['ZScoreNormalization']	[False]	PlainConvUNet	32	[2, 2, 2, 2, 2, 2]	[2, 2, 2, 2, 2]	[5, 5, 4]	[[1, 1, 1], [2, 2, 2], [2, 2, 2], [2, 2, 2], [2, 2, 2], [2, 2, 1]]	[[3, 3, 3], [3, 3, 3], [3, 3, 3], [3, 3, 3], [3, 3, 3], [3, 3, 3]]	320	resample_data_or_seg_to_shape	resample_data_or_seg_to_shape	resample_data_or_seg_to_shape	FALSE	FALSE	3	0	null	TRUE	1	0	null	FALSE	1	0	null
Exp G (12.5%) - ensemble model	nnUNetPlans_2d	51	[288, 160]	[257.0, 141.0]	[0.8333333134651184, 0.8333333134651184]	['ZScoreNormalization']	[False]	PlainConvUNet	32	[2, 2, 2, 2, 2, 2]	[2, 2, 2, 2, 2]	[5, 5]	[[1, 1], [2, 2], [2, 2], [2, 2], [2, 2], [2, 2]]	[[3, 3], [3, 3], [3, 3], [3, 3], [3, 3], [3, 3]]	512	resample_data_or_seg_to_shape	resample_data_or_seg_to_shape	resample_data_or_seg_to_shape	TRUE	FALSE	3	0	null	TRUE	1	0	null	FALSE	1	0	null
	nnUNetPlans_3d_fullres	2	[160, 160, 96]	[217.0, 257.0, 141.0]	[1.0, 0.8333333134651184, 0.8333333134651184]	['ZScoreNormalization']	[False]	PlainConvUNet	32	[2, 2, 2, 2, 2, 2]	[2, 2, 2, 2, 2]	[5, 5, 4]	[[1, 1, 1], [2, 2, 2], [2, 2, 2], [2, 2, 2], [2, 2, 2], [2, 2, 1]]	[[3, 3, 3], [3, 3, 3], [3, 3, 3], [3, 3, 3], [3, 3, 3], [3, 3, 3]]	320	resample_data_or_seg_to_shape	resample_data_or_seg_to_shape	resample_data_or_seg_to_shape	FALSE	FALSE	3	0	null	TRUE	1	0	null	FALSE	1	0	null
